# Supplementary material for: Thermal manipulation of the chicken embryo triggers differential gene expression in response to a later heat challenge
Source: BMC Genomics. 2016 May 4;17:329. doi: 10.1186/s12864-016-2661-y (PMC4855354; doi:10.1186/s12864-016-2661-y)
Supplement: Additional file 1: — Upstream regulators found for each cluster. (XLSX 26 kb) [file 12864_2016_2661_MOESM1_ESM.xlsx]

## Sheet: Feuil1
	Upstream Regulator	Molecule Type	p-value of overlap	Target molecules in dataset
Cluster 1	HOXD10	transcription regulator	0.00561	DOT1L,FMR1,USP15
	PAX7	transcription regulator	0.0151	RASA3,SLC44A1,TOB1
	NFE2L2	transcription regulator	0.0241	DHCR7,DNAJB5,IFRD1,MEF2C,RUVBL1,RYR3
	MYOCD	transcription regulator	0.0247	MEF2C,SCN5A
	TGM2	enzyme	0.0272	AQP9,DAAM2,OTUD6B,SLC9B2
	BMP2	growth factor	0.0272	ALDH1A2,BTC,MEF2C,TOB1
	KITLG	growth factor	0.0418	MEF2C,MME,SKI,WDR1
	FSH	complex	0.0433	DHCR7,ENC1,EPS15,MAPRE2,PTEN,TOB1
Cluster 2	CDKN1A	kinase	3.71e-12	BIRC5,BUB1,BUB1B,CDC20,CDK1,CDKN3,KIF20A,MAD2L1,PBK,PLK1,PRC1,RACGAP1,SMC2,STMN1
	FOXM1	transcription regulator	4.51e-11	BIRC5,BUB1B,CDC20,CDK1,CDKN3,KIF20A,PLK1,PRC1,STMN1
	TP53	transcription regulator	4.26e-09	BID,BIRC5,BUB1,BUB1B,CD82,CDC20,CDK1,CDKN3,KIF23,MAD2L1,P2RX4,PBK,PLK1,PRC1,RACGAP1,RB1CC1,SERPINE2,SIRT1,SMC2,SPP1,STMN1,TGFBR1,TNFSF10,VIM
	MET	kinase	9.43e-08	CDK1,FBXO32,GCLC,MAD2L1,PLK1,SLA,SPP1
	CSF2	cytokine	2.72e-07	BID,BIRC5,BUB1,BUB1B,CDC20,CDK1,CENPH,PLK1,PRC1,RACGAP1,SMC2,SPP1,STMN1
	Vegf	group	1.33e-06	BIRC5,BUB1,BUB1B,CDC20,CDK1,CDKN3,MAD2L1,PLK1,PRC1,SMC2,VIM
	TBX2	transcription regulator	2.03e-06	BUB1,CDK1,MAD2L1,PLK1,PRC1,SMC2
	YY1	transcription regulator	3.36e-06	BIRC5,BUB1B,CENPH,KIF20A,KIF23,MAD2L1,PLK1,PRC1,TGFBR1
	HGF	growth factor	4.89e-06	BIRC5,BUB1,BUB1B,CDC20,CDK1,CDKN3,MAD2L1,PLK1,PRC1,SMC2,SPP1,VIM
	ERBB2	kinase	1.02e-05	BIRC5,BUB1,BUB1B,CD82,CDC20,CDK1,CDKN3,DAP,PRC1,SMC2,SRPX,TGFBR1,VIM
	MYC	transcription regulator	1.49e-05	BIRC5,BUB1,BUB1B,CDC20,CDH2,CDK1,FBXO32,GCLC,MAD2L1,MMP7,PLK1,SERPINE2,SPP1,STMN1,VIM
	TP63	transcription regulator	1.84e-05	CD82,CDH2,CDK1,KIF23,MAD2L1,PRPF4,RACGAP1,VIM
	FOXO1	transcription regulator	2.15e-05	BID,BIRC5,CDK1,FBXO32,PBK,PRC1,SIRT1,TNFSF10
	SOD1	enzyme	3.72e-05	BID,BUB1,CDH2,GCLC,SIRT1,SPP1,STMN1
	TP73	transcription regulator	0.000271	BID,BIRC5,CDK1,P2RX4,RB1CC1,STMN1
	IL6	cytokine	0.000343	BIRC5,BUB1,BUB1B,CD82,CDC20,CDK1,CDKN3,MAD2L1,SPP1,TLR6,VIM
	E2F1	transcription regulator	0.000344	BID,BIRC5,CDK1,KIF23,MAD2L1,RACGAP1,STMN1,VIM
	Rb	group	0.000395	BIRC5,CDK1,MAD2L1,PLK1
	TNF	cytokine	0.000424	BID,BIRC5,BUB1B,CD82,CDH2,FBXO32,GCLC,KIF20A,LGALS8,MAGI1,MAN1C1,MMP7,SERPINE2,SPP1,STMN1,TGFBR1,TNFSF10,VIM
	PTEN	phosphatase	0.000638	BIRC5,CDC20,CSTF3,KAT2A,MAD2L1,PLK1,SPP1,TNFSF10
	TGFB1	growth factor	0.000811	BIRC5,BUB1,BUB1B,CDC20,CDH2,CDK1,CDKN3,GCLC,GNG2,MMP7,PRC1,RACGAP1,S100A11,SERPINE2,SMC2,SPP1,TGFBR1,VIM
cluster 3	IL6ST	transmembrane receptor	0.000568	CYP3A4,NOTCH1
	AMPK	complex	0.00139	CYP3A4,LITAF
	NR1I3	ligand-dependent nuclear receptor	0.00225	CYP39A1,CYP3A4
	NFkB (complex)	complex	0.00614	CYP3A4,LITAF,NOTCH1
	CEBPA	transcription regulator	0.0257	CYP3A4,LITAF
	LEP	growth factor	0.0287	ETFDH,NOTCH1
Cluster 4	No upstream regulator regulating more than one gene DE
Cluster 5	HNF4A	transcription regulator	0.00578	DDX10,FGF13,FYCO1,SPATA5L1,SRSF1,TIMP3
	TNF	cytokine	0.00922	ABCD2,CEBPG,GHR,IL13RA2,TIMP3
	CTNNB1	transcription regulator	0.0122	ABCD2,GHR,TIMP3
	IL1B	cytokine	0.0313	CEBPG,GHR,TIMP3
	IL3	cytokine	0.0333	CEBPG,GNA13
	TGFB1	growth factor	0.0486	GNA13,IL13RA2,MBNL2,TIMP3
Cluster 6	ATP7B	transporter	5.68e-05	AACS,HMGCR,HMGCS1,IDI1
	SREBF2	transcription regulator	0.000588	AACS,HMGCR,HMGCS1,IDI1
	NUPR1	transcription regulator	0.00148	DIDO1,DUSP8,IGF2BP3,PER3,SAMD4A,SIX4,SLC16A6,SLC2A12,TRAFD1
	CREB1	transcription regulator	0.0017	DIO2,FLT1,HMGCR,HMGCS1,IDI1,JUN
	GnRH analog	biologic drug	0.00224	FLT1,HSP90AB1,JUN,LIMS1,RNF113A,SRSF3,TAF15
	CD24	other	0.00243	CTTN,JMJD1C,JUN,TRAFD1
	INSIG1	other	0.00243	AACS,HMGCR,HMGCS1,IDI1
	F2	peptidase	0.00251	FLT1,JUN,NUAK2,SAMD4A,SLC2A12,TXNRD2
	INS	other	0.00297	AGPAT6,HMGCR,JUN,SMPD2
	ADRB	group	0.00647	AACS,DIO2,HMGCS1,JUN
	EGR2	transcription regulator	0.00664	DIO2,HMGCR,JUN,TXNRD2
	CREM	transcription regulator	0.00733	DIO2,HMGCR,HMGCS1,IDI1
	ATF2	transcription regulator	0.00775	DUSP10,DUSP8,JUN
	TNF	cytokine	0.00783	CELF1,COLQ,CTTN,Cxcl12,DUSP10,HDAC1,HMGCR,HSP90AB1,JUN,MFSD2A,NUAK2,ODC1,POU2F1,SAMD4A,SMPD2,TRAFD1
	TP53	transcription regulator	0.00957	Cxcl12,EDA2R,FBXW7,HMGCR,HMGCS1,HSP90AB1,JMJD1C,JUN,KSR1,MAP3K4,SIAH1,SLC2A12,SLC37A3,SRSF3
	YY1	transcription regulator	0.0101	CELF1,Cxcl12,HMGCR,MPG,SRSF5
	nitric oxide	chemical - endogenous mammalian	0.0101	FLT1,HSP90AB1,JUN,ODC1
	CXCL12	cytokine	0.0106	CELF1,Cxcl12,JMJD1C,JUN
	EGF	growth factor	0.0129	DIO2,FLT1,HMGCS1,IDI1,JUN,ODC1,ST3GAL1
	PPARD	ligand-dependent nuclear receptor	0.0138	FLT1,MFSD2A,PER3,POP4
	SREBF1	transcription regulator	0.0149	AACS,HMGCR,HMGCS1,IDI1
	SP1	transcription regulator	0.0164	CIRBP,Cxcl12,FLT1,HDAC1,HMGCR,JUN,SLC2A12
	thyroid hormone	chemical - endogenous mammalian	0.017	DIO2,HMGCR,HSP90AB1,POU2F1
	ESR1	ligand-dependent nuclear receptor	0.017	CRKL,HMGCR,JUN,KCTD6,SLC2A12,TSPAN9
	cholesterol	chemical - endogenous mammalian	0.0179	FLT1,HMGCR,HMGCS1,IDI1
	PPARA	ligand-dependent nuclear receptor	0.022	CHAF1B,Cxcl12,HMGCR,HMGCS1,IDI1,MPG
	hydrogen peroxide	chemical - endogenous mammalian	0.0265	DUSP10,DUSP8,ENC1,HMGCR,JUN,ODC1
	LMNA	other	0.027	ARRDC4,FBXW7,JUN,MBIP
	PDGF BB	complex	0.0279	FLT1,HMGCR,HMGCS1,JUN,ODC1
	ERK	group	0.0299	CTTN,DIO2,JUN,ODC1
	MGEA5	enzyme	0.0321	HMGCR,HMGCS1,IGF2BP3,JUN
	CSF2	cytokine	0.0325	CHAF1B,FLT1,MFSD2A,NUAK2,ODC1,SMPD2
	HNF4A	transcription regulator	0.0345	COQ6,CRKL,CTNNBL1,DNAJC17,ELL,ELP2,ENC1,GTF3C5,JUN,LIMS1,N4BP2L2,NUAK2,RABEPK,RNF113A,SLC16A6,SLC38A4,TXNL4B
	FGF2	growth factor	0.0362	Cxcl12,FLT1,JUN,ODC1,ST3GAL1
	APOE	transporter	0.0389	HMGCR,HSP90AB1,JUN,WBP2
	FAS	transmembrane receptor	0.0449	DUSP10,DYRK3,FLT1,JUN,NUAK2
cluster 7	TP53	transcription regulator	8.38e-12	AEN,AGTR1,ANLN,ANXA1,ARL6IP1,ATF4,BTG1,CCNB2,COL1A2,COL6A2,DKK3,FKBP4,FN1,HSP90AA1,HSPA8,HSPD1,HSPH1,KPNA2,MMP2,NDC80,NUSAP1,P4HB,PDIA6,PECAM1,RPN2,RRM2,SERPINH1,SMAD6,SMC2,THY1,TOP2A,UBC,XPO1
	MYC	transcription regulator	1.05e-11	ANGPT2,ANXA5,ARL6IP1,ATF4,CCNB2,COL1A2,COL5A1,CTNNA1,CTSV,FN1,GJA1,HSP90AA1,HSPD1,HSPE1,HSPH1,LGMN,MGP,NOLC1,PLS3,PPIA,RRM2,SERPINH1,SPARC,THY1,TLE4,TNC,XPO1
	ANGPT2	growth factor	2.56e-10	AGTR1,COL1A2,FKBP4,FN1,GSTT1,HSP90AA1,HSPA2,HSPD1,MMP2,P4HB,PDIA6
	RET	kinase	2.59e-09	ANXA1,COL1A2,CTSV,DCN,FKBP4,GJA1,HSP90AA1,HSPA8,HSPD1,HSPH1
	EDN1	cytokine	3.32e-09	ANXA1,ANXA5,COL1A2,COL5A1,COMP,FN1,FST,GJA1,HSPA8,MMP2,PDIA6,TNC
	TGFB1	growth factor	8.54e-09	AGTR2,ATF4,BTG1,CCNB2,CD59,COL1A2,COL5A1,COL6A2,COMP,DCN,DKK3,EEF1A1,FN1,GJA1,HSP90AA1,MGP,MMP2,NDC80,PECAM1,PLS3,RPN2,S100A11,SERPINF2,SERPINH1,SLIT3,SMAD6,SMC2,SPARC,THY1,TLE4,TNC,TOP2A
	PRL	cytokine	9.95e-09	ANXA5,COL1A2,COL5A1,CTSV,DCN,DNAJA4,FN1,HSPD1,MGP,P4HB,PDK4,SPARC
	beta-estradiol	chemical - endogenous mammalian	2.83e-08	AGTR1,AGTR2,ANXA1,BTG1,CCNB2,COL1A2,COMP,DCN,FN1,FST,GJA1,GSTT1,HSP90B1,HSPA8,HSPD1,HSPH1,KPNA2,MGP,MMP2,NEDD4L,NFYA,PDK4,PPIB,PPL,RPN2,RRM2,SMAD6,SMC2,SPARC,TOP2A,XPO1
	tretinoin	chemical - endogenous mammalian	4.69e-08	AGTR1,ANXA1,ANXA5,ATF4,BTG1,CLDN10,COL1A2,DCN,EEF1A1,FN1,FST,GAS2,GJA1,HSPA2,HSPD1,MDK,MGP,NPC2,NR2F2,P4HA2,PLA2G15,PLS3,RARRES2,RPL3,SPARC,TNC,TOP2A,WSB1
	D-glucose	chemical - endogenous mammalian	7.12e-08	AGTR1,ANGPT2,ANLN,ANXA1,ATF4,CD59,CTSV,DCN,FN1,FST,GJA1,HSPD1,MMP2,PDIA6,PPIB,RRM2
	IGF2BP1	translation regulator	1.15e-07	COL1A2,COL5A1,COL6A2,SERPINH1,TNC
	TGFB3	growth factor	1.64e-07	CD59,COL1A2,COL5A1,FN1,GJA1,MGP,MMP2,TNC
	FAM3B	cytokine	3.26e-07	DCN,FN1,GAS2,GJA1,SPARC
	ERBB2	kinase	4.79e-07	CCNB2,CD59,COL5A1,COL6A2,FN1,GJA1,KLHDC3,NDC80,NID1,NPC2,P4HA2,PDK4,RRM2,SMC2,SPARC,TNC,TOP2A
	Alpha catenin	group	6.91e-07	COL1A2,COL5A1,COL6A2,CTSV,IL2RG,MMP2,RHOJ,TNC
	HSF1	transcription regulator	1.09e-06	BAG3,HSP90AA1,HSPA4L,HSPA8,HSPD1,HSPE1,HSPH1,SERPINH1,UBC
	TNF	cytokine	1.66e-06	AGTR1,ANGPT2,ANXA1,ATF4,BTG1,COL1A2,COL4A3,CREB1,DCN,FGF18,FN1,FST,GJA1,GSTT1,HSPA8,HSPD1,MGP,MMP2,NID1,P4HB,PECAM1,RARRES2,RRM2,SERPINF1,SPARC,THY1,TNC
	estrogen receptor	group	2.19e-06	ANXA1,CD59,COL12A1,COL5A1,COL6A2,FN1,HSP90AA1,SMAD6,SPARC,TNC
	APP	other	5.05e-06	C1R,CD59,CTSV,DCN,FN1,HSP90AA1,HSPA8,HSPD1,HSPE1,KAT2A,MDK,MMP2,PPIA,SERPINF1,THY1,TOP2A,UBC
	EGF	growth factor	1.08e-05	COL1A2,DCN,EEF1A1,FN1,FST,GJA1,MMP2,PDK4,PPIB,RRM2,S100A11,SPARC,TNC
	HTT	transcription regulator	1.29e-05	C1R,CREB1,DCN,DKK3,FKBP4,FN1,HSPA8,HSPD1,HSPE1,KAT2A,MGP,MMP2,NFIL3,SERPINF1,SERPINH1,SMC2
	FGF2	growth factor	1.33e-05	AGTR2,ANGPT2,ATF4,COL1A2,DCN,FN1,GJA1,MGP,MMP2,SPARC,TOP2A
	L-methionine	chemical - endogenous mammalian	1.46e-05	AGTR1,CCNB2,EEF1A1,NUSAP1,TOP2A
	HRAS	enzyme	1.5e-05	COL1A2,COL6A2,CTSV,FN1,GJA1,HSP90AA1,HSPA8,MMP2,NID1,P4HB,PLS3,RRM2,SPARC,TOP2A
	IL1B	cytokine	1.56e-05	AGTR1,ANXA1,ATF4,C1R,DCN,FGF18,FN1,FST,GJA1,MMP2,NFIL3,P4HB,SERPINF2,SERPINH1,SPARC,THY1,TNMD
	CD3	complex	1.6e-05	ANXA1,ATF4,BTG1,C1R,HSP90AA1,HSP90B1,HSPA8,HSPE1,IL2RG,MMP2,P4HB,S100A11,THY1,TOP2A,TRA2A
	LRP1	transmembrane receptor	1.62e-05	C1R,CREB1,MMP2,SERPINF1
	HBB	transporter	2.16e-05	COL1A2,FN1,IL2RG,PECAM1,SERPINF2
	CCR1	G-protein coupled receptor	2.26e-05	ATF4,CTSV,MMP2,SPARC
	CR1L	other	2.26e-05	COL1A2,COL5A1,MGP,TNC
	HOXA10	transcription regulator	2.34e-05	CTSV,EMX2,FN1,FST,GJA1,GSTT1,HSP90AA1,P4HB
	ITGB3	transmembrane receptor	2.61e-05	COL1A2,FN1,HSP90B1,MMP2,SPARC
	Ubiquitin	group	2.64e-05	HSP90AA1,HSP90B1,HSPD1,MMP2
	THBS4	other	3.06e-05	ATF4,CRELD2,P4HB,TNC
	IL5	cytokine	5.32e-05	ATF4,CRELD2,FGL2,HSP90B1,HSPH1,NFIL3,PDIA6,THY1,TRA2A
	STAT3	transcription regulator	7.4e-05	ANGPT2,COL1A2,COL5A1,CREB1,ECT2,FN1,FST,GJA1,MMP2,PECAM1,SMAD6
	ACVR1	kinase	9.44e-05	C1R,DCN,FNDC1,MOSPD2
	TCF3	transcription regulator	9.66e-05	ANLN,ARSA,CCNB2,CTSV,ECT2,NFIL3,NUSAP1,TOP2A
	prostaglandin E2	chemical - endogenous mammalian	0.000104	ANGPT2,BTG1,DCN,FN1,FST,GJA1,IL2RG,MMP2,NFIL3
	CSF2	cytokine	0.00015	ANLN,ANXA1,CREB1,HSPD1,HSPH1,MMP2,NUSAP1,PLA2G15,RRM2,SMC2,TOP2A
	MYCN	transcription regulator	0.000171	DKK3,EEF1A1,FN1,HSPD1,MMP2,RPL3,SLIT3,SPARC
	Collagen(s)	complex	0.000187	ATF4,FN1,SERPINH1,TNC
	NFE2L2	transcription regulator	0.000192	ATF4,CHORDC1,FN1,GAS2,GSTT1,HSP90AA1,HSP90B1,PDIA6,PPIB,UBC
	MTPN	transcription regulator	0.000194	ANXA1,CCNB2,COL1A2,FN1,SPARC
	TGFBR2	kinase	0.000201	ATF4,COL1A2,FN1,FST,GJA1,MMP2,SPARC
	PDGF BB	complex	0.00022	CREB1,DBNDD1,DCN,FN1,GJA1,MMP2,NFIL3,RPN2,TNC
	TP63	transcription regulator	0.00022	AEN,COL4A3,COL5A1,FN1,FST,HSPA8,SERPINF1,TNC
	AHR	ligand-dependent nuclear receptor	0.000231	COL12A1,COL1A2,COL5A1,DCN,FN1,HSP90AA1,HSPH1,MMP2,NID1
	PTK2	kinase	0.000242	COL1A2,MMP2,PRRX1,TNC
	lactacystin	chemical - protease inhibitor	0.000261	BAG3,GJA1,HSP90B1,MMP2,P4HA2,PPIA,SH3BGRL
	CTNNB1	transcription regulator	0.000266	ANXA1,EMX2,FGF18,FN1,GJA1,GNG10,HSPE1,MMP2,PLS3,SMAD6,TLE4,TNC
	PAX3	transcription regulator	0.000278	ANXA1,COL1A2,MGP,NPC2,PPIB,RARRES2,TNC
	benzyloxycarbonyl-Leu-Leu-Leu aldehyde	chemical - protease inhibitor	0.000352	ATF4,DCN,HSP90AA1,HSP90B1,HSPA8,HSPD1,MMP2,PPIA
	ETS1	transcription regulator	0.000355	COL1A2,FN1,HSPA8,HSPE1,MMP2,NFIL3,THY1
	FLI1	transcription regulator	0.000386	COL1A2,HSPA8,NOLC1,TNC
	PGR	ligand-dependent nuclear receptor	0.000398	BTG1,CCNB2,CD59,FN1,PRRX1,TNC
	hydrogen peroxide	chemical - endogenous mammalian	0.000432	AEN,BANP,CD59,COL1A2,EEF1A1,FN1,MDK,NDC80,SERPINH1,SPARC
	progesterone	chemical - endogenous mammalian	0.000442	AGTR1,CCNB2,CTSV,FN1,FST,GJA1,GSTT1,HSPA8,MMP2,NFIL3,RRM2
	PTH	other	0.000459	COL1A2,FN1,GJA1,MGP,MMP2,NFIL3
	IL15	cytokine	0.000495	ANXA1,ATF4,BTG1,CD59,HSPA8,HSPE1,IL2RG,S100A11,TOP2A
	IgG	complex	0.00051	ARSB,FN1,FST,PLS3,PPL,TNC
	E2F4	transcription regulator	0.000545	ANLN,ECT2,HSP90B1,NDC80,RRM2,SMC2,TOP2A
	CDKN1A	kinase	0.00056	ANLN,ARL6IP1,FN1,LUC7L3,NUSAP1,SMC2,TOP2A
	E2F1	transcription regulator	0.000694	ANGPT2,CCNB2,ECT2,HSP90B1,HSPE1,NDC80,RRM2,SERPINF2,TOP2A
	PD98059	chemical - kinase inhibitor	0.000704	AGTR1,ANGPT2,ANXA1,ATF4,COL1A2,CREB1,FN1,GJA1,MMP2,RRM2,TOP2A
	FOXP3	transcription regulator	0.000747	ANXA1,FGL2,MMP2,NFIL3
	SRC	kinase	0.000755	COL1A2,CTSV,FN1,GJA1,MMP2
	Collagen type I	complex	0.000841	FN1,MMP2,PRRX1,TNC
	NEUROG1	transcription regulator	0.000841	FN1,GAS2,P4HA2,SERPINF1
	ABCB4	transporter	0.000859	COL1A2,MMP2,SPARC
	ADCYAP1	other	0.000893	AGTR2,COL5A1,CREB1,FNDC1,FST,SERPINF1,SPARC
	PTEN	phosphatase	0.000902	ANGPT2,ANXA1,BTG1,CCNB2,CTSV,KAT2A,MMP2,NFIL3,SMAD6
	4-phenylbutyric acid	chemical - endogenous mammalian	0.000942	GJA1,HSP90B1,MMP2,YPEL5
	JUN	transcription regulator	0.000953	ANXA1,BTG1,COL1A2,FN1,GJA1,MMP2,SNRPB2,SPARC,TNC
	PPARG	ligand-dependent nuclear receptor	0.000988	COL1A2,CREB1,FN1,FST,NR2F2,PDK4,PECAM1,RARRES2,S100A11
	BMP7	growth factor	0.000996	COL1A2,FN1,GJA1,MMP2,SMAD6
	IFNG	cytokine	0.00102	AGTR1,ATF4,BTG1,C1R,COL1A2,CTSV,FGL2,FN1,GJA1,HSP90AA1,HSPA8,HSPD1,MMP2,PARVG,PECAM1,PPIA,SERPINH1,THY1
	SPDEF	transcription regulator	0.00105	COL5A1,COL6A2,DKK3,TNC
	IL1	group	0.00115	CD59,DCN,FN1,GJA1,MMP2,SPARC,THY1,TNC
	MAPT	kinase	0.00119	C1R,HSP90AA1,HSPA8,HSPD1,HSPE1,PPIA,UBC
	SMAD7	transcription regulator	0.00129	COL1A2,DCN,FN1,FST,MMP2
	Vegf	group	0.00131	ANGPT2,COL4A3,FST,MMP2,NDC80,NOLC1,NR2F2,SMC2,TNC
	Retnlb	other	0.00144	COL1A2,FN1,MMP2,PLA2G15
	PAX6	transcription regulator	0.00144	DBX1,DKK3,PLA2G15,RBM12B,TNC,TRAPPC2
	SMAD4	transcription regulator	0.00147	ANGPT2,COL1A2,FST,GJA1,SMAD6,TNC
	BMP2	growth factor	0.00156	COL1A2,FN1,FST,NFYA,SMAD6,SPARC
	GATA2	transcription regulator	0.00158	ANGPT2,MMP2,NFIL3,PECAM1
	SP3	transcription regulator	0.00164	ANGPT2,COL1A2,MMP2,SERPINH1,SPARC,TNC
	EGFR	kinase	0.0017	ANGPT2,ANXA1,BTG1,COL6A2,MMP2,TNC,YPEL5
	MYBL2	other	0.00176	CCNB2,HSPA8,TOP2A
	Cg	complex	0.00178	BTG1,CTSV,FGL2,FST,GJA1,MMP2,PECAM1,SMAD6
	NFKBIA	transcription regulator	0.00179	COL1A2,CTNNA1,DCN,FN1,GSTT1,HSPA8,MGP,NID1,TNC
	AGT	growth factor	0.00191	AGTR1,AGTR2,ANGPT2,COL1A2,CREB1,FN1,GAS2,GJA1,MMP2
	CHUK	kinase	0.00191	DCN,GSTT1,HSP90AA1,MGP,MMP2,NID1
	NFYA	transcription regulator	0.00191	CCNB2,COL1A2,RRM2,TOP2A
	dihydrotestosterone	chemical - endogenous mammalian	0.00198	AGTR1,DEPDC1,FN1,FST,HSP90AA1,MMP2,RARRES2,RPL3,S100A11,SPARC
	FOXM1	transcription regulator	0.002	ANXA1,CCNB2,MMP2,PECAM1
	WNT3A	cytokine	0.00206	DCN,FN1,FNDC1,SPARC,THY1,TNC
	OSM	cytokine	0.00212	ANGPT2,ANXA1,C1R,CTSV,FN1,HSPA2,MMP2,NEDD4L,TNC,TOP2A
	H-7	chemical - kinase inhibitor	0.0022	ANGPT2,COL1A2,FN1
	Ro31-8220	chemical - kinase inhibitor	0.0022	COL1A2,FN1,MMP2
	FAS	transmembrane receptor	0.00241	CD59,COL1A2,COL5A1,CREB1,FGL2,MGP,PECAM1,TNC
	TCF	group	0.00248	FGF18,GJA1,MMP2,PLS3
	CLOCK	transcription regulator	0.00249	ATF4,HSPH1,MGP,NFIL3,S100A11
	TAF4	transcription regulator	0.0028	DCN,GAS2,MMP2,OLFML3
	CEBPA	transcription regulator	0.0028	ANXA1,ATF4,BTG1,CCNB2,COL1A2,GJA1,NFIL3,SERPINF1
	FOXO1	transcription regulator	0.00294	ANGPT2,ANLN,CCNB2,CTSV,DEPDC1,NUSAP1,PDK4
	CEBPB	transcription regulator	0.00294	CCNB2,COL1A2,DCN,HSP90AA1,HSPD1,HSPE1,MGP,PDK4
	VEGFA	growth factor	0.00295	ANGPT2,CTSV,FN1,GJA1,MMP2,SPARC
	RBM5	other	0.00309	ANXA1,HSP90AA1,SERPINH1
	SMARCA4	transcription regulator	0.00317	FN1,MMP2,NPC2,NR2F2,RRM2,SMAD6,THY1
	PSEN1	peptidase	0.00319	C1R,GJA1,HSP90AA1,HSPA8,HSPD1,HSPE1,PPIA,UBC
	HDAC1	transcription regulator	0.00323	ANGPT2,CCNB2,COL1A2,RRM2,TOP2A
	Pdgf (complex)	complex	0.00328	FN1,GJA1,MMP2,SPARC
	Tgf beta	group	0.00337	COL1A2,DCN,FN1,FST,MMP2,SPARC
	RUNX2	transcription regulator	0.0034	COL1A2,FGF18,FN1,SMAD6
	MAP2K1	kinase	0.00342	COL1A2,MMP2,PECAM1,TNC,UBC
	nitric oxide	chemical - endogenous mammalian	0.00351	AGTR1,HSP90AA1,MMP2,NID1,PECAM1
	CD38	enzyme	0.00351	CRELD2,FGL2,NFIL3,PDIA6,THY1
	KITLG	growth factor	0.00368	BTG1,GJA1,KPNA2,LAPTM5,MMP2,ZNF207
	hyaluronic acid	chemical - endogenous mammalian	0.00409	COL6A2,FN1,FST,MMP2
	LY294002	chemical - kinase inhibitor	0.00414	AGTR2,ATF4,COL1A2,FN1,GJA1,MMP2,NDC80,SMC2,TOP2A
	CREB1	transcription regulator	0.00426	CREB1,FN1,GALNT1,NFIL3,NPC2,SMAD6
	LEPR	transmembrane receptor	0.00434	ANXA5,BTG1,FN1,LGMN,MMP2
	inosine	chemical - endogenous mammalian	0.00441	ANXA1,ANXA5,NPC2
	HGF	growth factor	0.00443	ANGPT2,COL1A2,FN1,LGMN,MMP2,NDC80,NOLC1,RARRES2,SMC2
	APOE	transporter	0.00444	CTSV,FKBP4,HSPD1,MGP,MMP2,THY1
	CSF3	cytokine	0.00445	AGTR1,GJA1,HSPD1,MMP2,NFIL3
	INHA	growth factor	0.00454	COL1A2,COMP,FST,MMP2
	SP1	transcription regulator	0.00455	AGTR1,CD59,COL1A2,FN1,GJA1,MMP2,SPARC,TNC,UBC
	INHBA	growth factor	0.00468	FN1,FST,MGP,MMP2,SMAD6
	Ins1	other	0.00468	AGTR2,CREB1,MMP2,PPIB,RRM2,SPARC,THY1
	SPARC	other	0.0047	COL1A2,FN1,MMP2,SPARC
	FOS	transcription regulator	0.00473	AGTR1,CTSV,FN1,GAS2,GJA1,HSP90B1,MMP2,NFIL3,TNMD
	ERG	transcription regulator	0.0048	CD59,NFIL3,PECAM1,RHOJ,SPARC
	YY1	transcription regulator	0.00501	ATF4,CCNB2,MMP2,TOP2A,TRA2A,WSB1
	SATB1	transcription regulator	0.00503	CTNNA1,HSP90AA1,HSPA8,YPEL5
	IKBKB	kinase	0.00521	DCN,ECT2,GSTT1,MGP,MMP2,NID1
	Lh	complex	0.00531	CREB1,FST,GJA1,MMP2,NPC2,P4HA2
	Jnk	group	0.00543	ANXA5,BTG1,FN1,GJA1,MMP2
	aldosterone	chemical - endogenous mammalian	0.0061	AGTR2,COL1A2,FN1,MMP2
	Pkc(s)	group	0.00612	CD59,FN1,HSP90B1,MMP2,P4HB
	KDM5B	transcription regulator	0.0069	ECT2,NDC80,PLS3,TOP2A
	wortmannin	chemical - kinase inhibitor	0.00749	AGTR1,COL1A2,CREB1,FN1,MMP2
	NFYB	transcription regulator	0.0077	CCNB2,COL1A2,EMX2,RRM2,SLIT3,TOP2A
	SIRT1	transcription regulator	0.00776	CREB1,FN1,MMP2,PDK4
	calphostin C	chemical - kinase inhibitor	0.0083	FN1,HSP90B1,P4HB
	ONECUT1	transcription regulator	0.00915	AGTR1,HSPH1,LUC7L3,NOLC1,SH3BGRL,YPEL5
	H89	chemical - kinase inhibitor	0.00918	CREB1,GJA1,MMP2,NFIL3
	XBP1	transcription regulator	0.00985	FN1,HSP90B1,PDIA6,PPIB,RPN2
	CDKN2A	transcription regulator	0.0115	EEF1A1,FST,MMP2,P4HA2,RRM2
	NKX2-3	transcription regulator	0.0115	ANGPT2,ANLN,BTG1,CCNB2,LGMN
	Hdac	group	0.0119	AGTR1,AGTR2,DKK3,EMX2
	STAT6	transcription regulator	0.012	COL1A2,MMP2,NFIL3,S100A11,SERPINF1
	ADRB	group	0.0122	ANXA5,HSPD1,KLHL6,SMAD6
	FN1	enzyme	0.0128	FN1,MGP,MMP2,SPARC
	WT1	transcription regulator	0.0128	CTSV,DESI1,MMP2,PECAM1
	ERK	group	0.0136	FN1,FST,MMP2,PDK4,PECAM1
	PTGS2	enzyme	0.0141	ANGPT2,ANXA1,FN1,MMP2
	Ap1	complex	0.0144	FN1,HSP90B1,MMP2,SPARC
	IL2	cytokine	0.015	CD59,CREB1,HSP90B1,HSPD1,IL2RG,LAPTM5,MMP2,PECAM1
	HIF1A	transcription regulator	0.0153	FN1,GJA1,HMGCL,MMP2,P4HA2,PPIA
	HNF4A	transcription regulator	0.0157	ANXA5,ATF4,BTG1,HSP90B1,HSPA4L,HSPE1,HSPH1,KLHDC3,KLHL6,NDC80,NFYA,NOLC1,NR2F2,PDK4,PTK7,SMC2,TBC1D15,THY1,TM9SF2,TNC,XPO1
	NUPR1	transcription regulator	0.0157	AEN,ALG8,BTG1,CCNB2,COL1A2,HSPA2,NFIL3,P4HA2
	ALDH1A2	enzyme	0.0171	COL1A2,SPARC
	P38 MAPK	group	0.0174	ANXA5,FN1,FST,GJA1,MMP2,TOP2A
	EPAS1	transcription regulator	0.0176	ANGPT2,FN1,GJA1,NFIL3
	TFAP2A	transcription regulator	0.0178	ANXA1,KLHDC3,MMP2
	IL4	cytokine	0.0182	ARSB,COL1A2,COL6A2,CTNNA1,FN1,GJA1,MMP2,NFIL3,THY1,TNC
	NRAS	enzyme	0.019	CCNB2,COL1A2,FN1
	KRAS	enzyme	0.0191	EEF1A1,GJA1,MMP2,SPARC,THY1,TOP2A
	MAPK14	kinase	0.0196	FN1,GJA1,PECAM1,TOP2A
	SMARCB1	transcription regulator	0.0204	BAG3,BTG1,GJA1,SPARC
	CD44	enzyme	0.0217	FKBP4,FN1,MMP2,THY1
	SB203580	chemical - kinase inhibitor	0.023	ANXA1,COL1A2,CREB1,FN1,GJA1,MMP2
	F2	peptidase	0.0246	ANGPT2,DKK3,FN1,HSP90AA1,RHOJ
	NKX2-1	transcription regulator	0.0253	AGTR2,MMP2,RRM2,THY1
	IFNB1	cytokine	0.0254	ANXA5,COL12A1,DKK3,MMP2,PDK4
	HOXA9	transcription regulator	0.0262	CLCN7,CREB1,GNG10,WSB1
	U0126	chemical - kinase inhibitor	0.0287	ATF4,DBNDD1,FN1,GJA1,MMP2,PECAM1,UBC
	15-deoxy-delta-12,14 -PGJ 2	chemical - endogenous non-mammalian	0.0292	AGTR1,COL1A2,FKBP4,FN1
	IL13	cytokine	0.0325	COL1A2,COL6A2,CTSV,MMP2,NID1,SERPINF1
	EPO	cytokine	0.0349	ANGPT2,BTG1,KPNA2,LAPTM5,MMP2
	EP300	transcription regulator	0.0364	COL1A2,FN1,SMAD6,TNC
	FSH	complex	0.0396	FST,GSTT1,MMP2,NPC2,P4HA2,SMAD6
	IGF1	growth factor	0.043	AGTR2,ANGPT2,CREB1,FN1,MMP2,THY1
	RAF1	kinase	0.0465	ANXA1,BTG1,RRM2,YPEL5
